# Supplementary material for: Characterization of Neutral Lipids of the Oleaginous Alga Micractinum inermum
Source: Molecules. 2024 Jan 11;29(2):359. doi: 10.3390/molecules29020359 (PMC10819927; doi:10.3390/molecules29020359)
Supplement: Supplementary file 1 [file molecules-29-00359-s001.zip]

Archive with 1 entries (1 files):
- molecules-2791919-supplementary.pdf
